# Supplementary material for: Preformulation Studies and Rational Design of an Ointment Containing a Postbiotic Metabolite of Procyanidins for Topical Use
Source: Pharmaceutics. 2026 Jun 18;18(6):749. doi: 10.3390/pharmaceutics18060749 (PMC13307394; doi:10.3390/pharmaceutics18060749)
Supplement: Supplementary file 1 [file pharmaceutics-18-00749-s001.zip]

Archive with 1 entries (1 files):
- pharmaceutics-4310705-supplementary.pdf
